# Supplementary material for: Sex-dependent effects of genetic upregulation of activated protein C on delayed effects of acute radiation exposure in the mouse heart, small intestine, and skin
Source: PLoS One. 2021 May 24;16(5):e0252142. doi: 10.1371/journal.pone.0252142 (PMC8143413; doi:10.1371/journal.pone.0252142)
Supplement: S1 Data — (XLSX) [file pone.0252142.s019.xlsx]

## Sheet: Data
SID	Genotype	Radiation Dose	Time	Sex	MVE	MVA	MVEA	HR	Ds	Dd	Vs	Vd	SV	EF	FS	CO	LVAWd	LVAWs	LVIDd	LVIDs	LVPWd	LVPWs	HR_EKG	Bodyweight	HW_BW	Heart_Coll	Heart_Capilldens	Heart_Mastcells	Heart_CD2	Heart_CD45	Heart_CD45cells	Heart_MCT	Int_MPO	Int_Mastcells	Int_Coll	Int_MCT	Int_CD2	Int_CD45	Skin_Thick	Skin_Coll	Skin_4HNE	Skin_3NT	ECG_HR	Heart_actin	Heart_TLR4	Int_actin
APC033	1	0	3	M	252.998	470.189	1.85847	383.307	3.9052	4.6288	66.1397	98.7782	32.6385	33.0444	15.6331	12.5085	0.72027	0.948649	4.57635	3.96588	0.654392	0.733446		31
APC034	1	0	3	M	268.554	571.447	2.12787	366.089	3.33351	4.15024	45.2268	76.4471	31.2203	40.8051	19.6711	11.458	0.816892	1.04527	4.1152	3.39054	0.8125	0.957432		30
APC036	1	0	3	M	373.628	626.04	1.67557	377.161	3.4007	4.39412	47.486	87.4446	39.9585	45.6959	22.6078	15.0708	0.746622	1.03649	4.31284	3.37297	0.676351	0.869595		27
APC038	1	0	3	M	404.445	617.234	1.52612	421.484	3.22304	4.26004	41.6822	81.2635	39.5812	48.7073	24.3426	16.6829	0.715878	1.01453	4.18108	3.21487	0.847635	1.11554		31
APC040	1	0	3	M	291.448	458.744	1.57402	335.955	3.35887	4.31135	46.1686	83.6793	37.5107	44.9232	22.1151	12.6055	0.873986	1.16385	4.26892	3.44324	0.825676	1.07162		25
APC042	1	0	3	M	342.077	599.625	1.7529	393.063	3.25689	4.19334	42.7979	78.3443	35.5464	45.3947	22.3369	13.9534	0.74223	0.996959	4.16351	3.39932	0.873986	1.00135		27
APC043	1	0	3	M				372.016	2.41276	3.99352	20.5736	69.849	49.2755	70.471	39.5562	18.3021	0.764189	1.2429	3.90439	2.58243	0.746622	1.10237		25
APC044	1	0	3	M	239.791	715.265	2.98286	382.053	3.49243	4.25072	50.6097	80.8428	30.2331	37.4002	17.8399	11.5523	0.689527	0.926689	4.24696	3.53108	0.834459	1.00135		28
APC047	1	0	3	M	281.175	526.25	1.87161	364.743	3.44762	4.31841	49.1277	83.9298	34.8021	41.5165	20.1767	12.6873	0.729054	1.01892	4.29088	3.53547	0.702703	0.838851		28
APC052	1	9.5	3	M	391.238	674.467	1.72393	373.937	3.08593	3.89902	37.6458	65.9064	28.2607	43.0282	20.8892	10.5449	0.711486	0.939865	3.91757	3.15777	0.746622	0.970608		25
APC054	1	9.5	3	M	288.513	683.274	2.36826	418.667	3.1421	3.89583	39.3311	65.8814	26.5504	40.4323	19.3754	11.0913	0.764189	0.939865	3.92196	3.18412	0.623649	0.803716		24
APC055	1	9.5	3	M	201.636	633.085	3.13974	363.982	3.41442	4.25239	47.9709	80.9209	32.95	40.7316	19.7088	12.0223	0.786149	1.01892	4.26014	3.51351	0.759797	0.975		27
APC056	1	9.5	3	M	464.614	596.69	1.28427	480.32	2.43546	3.73986	21.0251	59.7408	38.7157	64.8061	34.8784	18.5959	0.57973	0.966216	3.73311	2.43311	0.772973	1.2473		22
APC057	1	9.5	3	M	370.694	564.405	1.52256	396.241	2.77643	3.72482	28.9716	59.1038	30.1322	51.0145	25.4689	11.9333	0.676351	0.935473	3.68919	2.89426	0.74223	0.935473		23
APC059	1	9.5	3	M	222.475	601.093	2.70185	371.928	3.80088	4.46208	61.9916	90.6291	28.6375	31.6023	14.819	10.6515	0.628041	0.830068	4.43581	3.90878	0.628041	0.65		24
APC063	1	9.5	3	M	435.263	565.871	1.30007	448.333	2.86099	3.80259	31.2556	62.0846	30.8289	49.767	24.7898	13.8278	0.891554	1.15946	3.82095	2.92939	0.764189	1.02331		26
APC064	1	9.5	3	M	200.169	490.736	2.45161	341.026	3.80157	4.45411	62.0532	90.2853	28.2321	31.3004	14.6566	9.62693	0.619257	0.808108	4.41824	3.90439	0.518243	0.619257		24
APC065	1	9.5	3	M	575.851	735.81	1.27778	445.349	3.84254	4.50466	63.6599	92.6785	29.0186	31.3205	14.7007	12.9123	0.544595	0.790541	4.49291	3.87804	0.601689	0.74223		24
APC067	1	9.5	3	M	350.148	546.794	1.56161	391.495	2.94853	4.20633	33.5576	78.8703	45.3128	57.4581	29.9043	17.7271	0.74223	1.06723	4.12838	3.0348	0.821284	1.15507		25
APC069	1	9.5	3	M	288.513	664.196	2.30214	351.272	3.3322	4.18904	45.2072	78.1221	32.9149	42.0523	20.4347	11.552	0.592905	0.865203	4.14155	3.39932	0.65	0.781757		23
APC070	1	9.5	3	M	229.812	577.613	2.51341	340.024	3.41824	4.29068	48.0806	82.6657	34.5851	41.8372	20.3333	11.7597	0.57973	0.777365	4.25574	3.64966	0.606081	0.711486		23
APC072	1	0	3	F	323.732	617.234	1.90662	376.687	3.37844	4.28427	46.7218	82.3836	35.6618	43.2732	21.1396	13.428	0.737838	1.00135	4.18987	3.43885	0.74223	0.847635		27
APC073	1	0	3	F	235.682	618.702	2.62516	397.966	3.51917	4.67834	51.5429	101.265	49.7222	49.0999	24.7771	19.7786	0.680743	1.03649	4.65541	3.62331	0.606081	0.821284		24
APC074	1	0	3	F	313.46	573.209	1.82865	384.23	3.10345	3.93929	38.0686	67.506	29.4374	43.6066	21.2179	11.3039	0.707095	0.961824	3.89122	3.14899	0.733446	0.878378		25
APC075	1	0	3	F	270.902	611.364	2.25677	365.399	3.06578	4.09364	36.9097	73.9543	37.0446	50.0962	25.1098	13.5349	0.88277	1.0848	4.07568	3.1402	0.676351	0.869595		24
APC076	1	0	3	F	239.351	601.093	2.51134	374.27	3.28681	4.16484	43.9495	77.1547	33.2052	43.3159	21.1478	12.4279	0.755405	1.05845	4.15034	3.32027	0.592905	0.707095		22
APC077	1	0	3	F	287.045	673.001	2.34458	357.188	3.18162	3.98166	40.4048	69.2473	28.8425	41.6624	20.0957	10.3018	0.535811	0.799324	3.96588	3.22804	0.671959	0.781757		21
APC078	1	0	3	F	239.351	576.145	2.40711	356.578	3.18857	4.14142	40.6807	76.0507	35.37	46.5784	23.0247	12.6107	0.751014	1.06284	4.04054	3.24122	0.632432	0.821284		24
APC079	1	0	3	F	282.643	604.028	2.13707	349.193	2.92714	3.97849	33.0219	69.2088	36.1869	52.288	26.4253	12.6417	0.724662	0.944257	3.99223	3.06554	0.632432	0.860811		23
APC081	1	9.5	3	F	276.772	498.366	1.80064	395.989	3.05224	3.9313	36.5187	67.1845	30.6657	45.621	22.3547	12.1409	0.641216	0.931081	3.96149	3.0875	0.702703	0.983784		21
APC082	1	9.5	3	F	320.797	470.483	1.46661	453.256	2.44307	3.56067	21.0816	53.0462	31.9646	60.2594	31.3873	14.4999	0.729054	0.939865	3.46959	2.66149	0.816892	1.01453		20
APC083	1	9.5	3	F	195.325	523.313	2.67919	378.071	2.72171	3.72888	27.5619	59.2392	31.6773	53.4753	27.0105	11.9759	0.65	0.988176	3.67162	2.8152	0.74223	0.917905		22
APC084	1	9.5	3	F	277.946	590.525	2.1246	343.539	2.92062	3.88082	32.9404	65.1972	32.2567	49.646	24.7856	11.0977	0.869595	1.15946	3.87804	3.06115	0.786149	0.865203		24
APC085	1	9.5	3	F				446.471	3.20295	3.94005	41.0774	67.5497	26.4723	39.1914	18.7085	11.8182	0.772973	0.935473	3.89122	3.29831	0.667568	0.803716		23
APC086	1	9.5	3	F	383.607	640.42	1.66947	470.224	2.62991	3.8154	25.3874	62.6492	37.2618	59.4149	31.0537	17.5667	0.654392	0.926689	3.83851	2.74932	0.689527	1.01892		22
APC087	1	9.5	3	F	349.854	615.473	1.75923	376.806	2.55333	3.59541	23.5383	54.3364	30.7982	56.6212	28.9658	11.6108	0.729054	1.10237	3.50912	2.69223	0.575338	0.821284		22
APC088	1	9.5	3	F	366.29	730.233	1.99359	407.348	2.72487	3.78472	27.6462	61.4479	33.8017	54.8146	27.9496	13.7508	0.702703	1.05405	3.76385	2.80203	0.715878	0.948649		21
APC035	2	0	3	M				363.777	3.14553	3.97712	39.3034	69.0828	29.7794	43.117	20.9116	10.8315	0.939865	1.15068	3.99662	3.34662	0.715878	0.794932		24
APC037	2	0	3	M	235.682	452.873	1.92154	335.429	3.43033	4.35693	48.4893	85.6897	37.2004	43.3881	21.2611	12.4863	0.729054	1.0277	4.32162	3.5223	0.689527	0.808108		26
APC039	2	0	3	M	363.355	711.155	1.95719	382.198	2.78874	3.97031	29.4571	68.8225	39.3655	57.3207	29.7947	15.0499	0.821284	1.06284	3.82095	2.96014	0.645608	0.917905		25
APC041	2	0	3	M	336.941	592.288	1.75784	409.8	2.70749	3.85134	27.2918	63.9828	36.691	57.3475	29.7004	15.0382	0.715878	1.15507	3.86926	2.72297	0.693919	0.953041		26
APC045	2	0	3	M	285.578	577.613	2.02261	396.642	3.38979	4.26248	47.1926	81.4148	34.2222	42.0811	20.4841	13.5737	0.715878	1.01892	4.21182	3.39932	0.597297	0.755405		27
APC046	2	0	3	M	316.396	595.223	1.88126	401.669	2.74745	3.72628	28.2151	59.1639	30.9488	52.3081	26.2677	12.4297	0.781757	1.11554	3.69358	2.8196	0.803716	0.957432		22
APC048	2	0	3	M	423.524	725.831	1.71379	354.56	3.34218	4.28357	45.5869	82.338	36.7511	44.6822	21.9884	13.036	0.74223	0.931081	4.29088	3.44324	0.667568	0.860811		27
APC049	2	0	3	M	257.695	573.21	2.22437	362.555	2.93924	3.9776	33.4072	69.0886	35.6814	51.7093	26.1216	12.9819	0.869595	1.26047	3.93074	2.96892	0.65	0.869595		25
APC050	2	9.5	3	M	334.005	521.846	1.56239	392.633	3.25699	4.0155	43.2042	70.9078	27.7036	39.6261	19.0162	10.8604	0.693919	0.913514	3.95709	3.28953	0.737838	0.895946		24
APC051	2	9.5	3	M	301.72	703.085	2.33025	402.6	3.43129	4.18864	48.5686	78.0974	29.5288	37.8574	18.092	11.8778	0.764189	0.922297	4.04932	3.50473	0.632432	0.707095		24
APC053	2	9.5	3	M	262.097	511.574	1.95185	420.992	3.13374	4.08556	39.1498	73.7977	34.648	47.1882	23.3544	14.5856	0.843243	1.04088	4.08446	3.30709	0.768581	0.931081		25
APC058	2	9.5	3	M	317.569	656.563	2.06747	396.308	3.43141	4.46091	48.5509	90.6144	42.0635	46.4481	23.085	16.6876	0.658784	0.931081	4.35676	3.52669	0.693919	0.821284		24
APC060	2	9.5	3	M	240.085	419.121	1.74572	367.23	3.39919	4.05324	47.4149	72.2458	24.8308	34.3714	16.1369	9.11862	0.698311	0.869595	4.02736	3.45642	0.570946	0.715878		22
APC061	2	9.5	3	M	376.562	596.689	1.58457	397.137	3.47741	4.41876	50.0992	88.6519	38.5527	43.4189	21.2854	15.2838	0.74223	1.00135	4.42703	3.64966	0.548986	0.685135		25
APC062	2	9.5	3	M	380.965	526.249	1.38136	404.469	3.28772	4.31321	43.8644	83.7423	39.878	47.752	23.8086	16.1389	0.680743	1.01892	4.26892	3.35541	0.751014	0.895946		23
APC066	2	9.5	3	M	260.63	565.872	2.17117	380.329	3.99246	4.66553	69.7326	100.641	30.9081	30.7454	14.4338	11.7672	0.667568	0.781757	4.59392	4.03615	0.548986	0.759797		25
APC068	2	9.5	3	M	288.513	717.026	2.48525	374.788	3.21359	4.07401	41.3967	73.1424	31.7457	43.3777	21.1135	11.8952	0.698311	0.860811	4.04054	3.3598	0.628041	0.755405		22
APC071	2	9.5	3	M	411.49	769.563	1.87018	390.807	3.38619	4.16563	46.9727	77.0859	30.1132	39.0249	18.7016	11.7652	0.658784	0.821284	4.1196	3.50473	0.707095	0.878378		23
APC089	2	0	3	F	314.927	554.131	1.75955	377.422	3.24296	4.15954	42.3267	76.8182	34.4915	44.9064	22.037	13.0135	0.680743	0.895946	4.07128	3.25878	0.671959	0.878378		24
APC090	2	0	3	F	328.135	668.597	2.03757	368.033	3.54699	4.36015	52.588	85.9172	33.3292	38.8209	18.6557	12.2776	0.645608	0.90473	4.35676	3.6321	0.623649	0.751014		24
APC091	2	0	3	F	240.084	567.339	2.36308	360.115	2.67261	3.81032	26.4418	62.3983	35.9565	57.709	29.8827	12.9516	0.667568	0.939865	3.75507	2.76689	0.654392	0.838851		23
APC092	2	0	3	F	309.057	593.754	1.92118	369.332	3.25506	4.14175	42.7215	76.0445	33.3231	43.8262	21.4098	12.3064	0.518243	0.821284	4.16351	3.35541	0.790541	0.966216		25
APC093	2	0	3	F	291.447	564.404	1.93656	390.607	3.18125	4.10182	40.4061	74.311	33.9049	45.6141	22.4401	13.233	0.619257	0.821284	4.07568	3.27196	0.566554	0.834459		22
APC094	2	0	3	F	367.758	515.977	1.40303	348.873	3.54954	4.32341	52.6789	84.1492	31.4703	37.4267	17.9063	10.9905	0.685135	0.957432	4.29088	3.56622	0.663176	0.8125		25
APC095	2	0	3	F	341.343	533.587	1.5632	416.306	3.21091	4.17733	41.401	77.603	36.202	46.7249	23.1536	15.0767	0.606081	0.843243	4.14155	3.28074	0.623649	0.764189		23
APC096	2	0	3	F	277.506	620.17	2.2348	378.583	2.99433	4.1335	34.8991	75.6802	40.7811	53.9324	27.5718	15.4471	0.72027	1.07601	4.08007	3.00845	0.588514	0.794932		23
APC097	2	0	3	F	347.947	663.462	1.90679	432.695	2.75106	3.95258	28.3633	68.0486	39.6853	58.3028	30.3938	17.1555	0.685135	1.0848	3.94831	2.79324	0.575338	0.88277		21
APC098	2	0	3	F	407.088	696.188	1.71017	443.264	2.93157	3.97463	33.0828	68.9872	35.9045	52.0283	26.2383	15.8879	0.685135	0.935473	3.93953	3.02601	0.606081	0.781757		22
APC099	2	9.5	3	F	313.46	567.339	1.80993	412.619	3.25741	4.05145	42.7902	72.1627	29.3726	40.7047	19.5991	12.1159	0.671959	0.830068	3.93513	3.36858	0.702703	0.74223		22
APC100	2	9.5	3	F	316.395	530.651	1.67718	370.18	3.01051	3.81682	35.3058	62.6352	27.3294	43.6327	21.1253	10.1168	0.658784	0.966216	3.77703	3.07432	0.483108	0.667568		20
APC101	2	9.5	3	F	210.441	547.968	2.60391	388.758	3.23856	4.07944	42.2895	73.4131	31.1236	42.5132	20.6399	12.1	0.663176	0.957432	4.04054	3.27196	0.610473	0.606081		21
APC102	2	9.5	3	F	283.816	672.706	2.37022	392.046	3.58136	4.2436	53.8088	80.55	26.7412	33.2533	15.6176	10.4773	0.698311	0.869595	4.225	3.63649	0.641216	0.724662		22
APC103	2	9.5	3	F	285.577	565.871	1.9815	421.19	2.84343	3.76135	30.731	60.4773	29.7463	49.2077	24.4089	12.5271	0.821284	1.03649	3.77703	3.00845	0.72027	0.869595		22
APC104	2	9.5	3	F	376.563	577.613	1.53391	371.348	3.69702	4.66669	60.6639	101.877	41.2127	42.8406	21.3633	15.3419	0.764189	1.10676	4.66419	3.86926	0.751014	0.983784		24
APC106	2	9.5	3	F	366.291	637.78	1.74119	423.653	3.19896	4.09655	41.1736	74.3529	33.1793	44.8414	21.9603	14.0854	0.693919	0.935473	4.02297	3.25439	0.57973	0.755405		22
APC107	2	9.5	3	F	306.857	560.736	1.82736	381.116	2.97761	3.85012	34.4566	64.0148	29.5582	46.1886	22.6646	11.2841	0.786149	1.04966	3.75946	3.03919	0.645608	0.8125		22
APC108	2	9.5	3	F	401.511	661.261	1.64693	429.189	2.88004	3.87794	31.6857	65.0422	33.3565	51.2841	25.7326	14.3157	0.838851	1.06723	3.85608	2.99527	0.592905	0.843243		20
APC109	2	9.5	3	F	370.693	526.25	1.41964	392.324	3.33574	4.12684	45.3065	75.4221	30.1155	39.9199	19.1676	11.824	0.610473	0.794932	3.99223	3.37737	0.685135	0.90473		22
APC033	1	0	6	M	295.85	451.406	1.52579	436.632	3.12014	3.98233	38.5451	69.28	30.7348	44.3667	21.6512	13.4207	0.689527	0.970608	4.01858	3.16216	0.843243	1.09358		37	3.83784		0.00421898						115.344	3.68795	24.5551				90	4	4	25
APC034	1	0	6	M	251.091	466.815	1.85915	371.504	3.4833	4.30519	50.3244	83.3132	32.9888	39.6313	19.0988	12.2799	0.8125	1.08919	4.29527	3.53108	0.74223	0.895946		36	4.41667	18.885	0.00375192	1.11362	0.800891	1.49927	13.5776	1.04786	81.29	5.0882	24.2356	1.02935	0.393611	0.561293	68	6	4	28		0.587914	0.955341	1.06843
APC036	1	0	6	M	287.779	584.95	2.03264	345.345	3.3578	4.33311	46.1087	84.6706	38.5619	45.599	22.5208	13.2905	0.777365	1.07162	4.29527	3.39054	0.711486	0.895946		30	4.06667	20.5722	0.00441087	1.34607	0.82573	0.934265	30.575	0.708532	84.4357	4.26443	21.9665	1.04216	0.446952	0.792748	87	4	8	20		1.04919	0.812101	1.10407
APC038	1	0	6	M	350.148	606.963	1.73344	376.89	3.49958	4.46954	50.8585	91.0153	40.1568	44.1121	21.6993	15.134	0.676351	0.979392	4.37872	3.60574	0.711486	0.860811		36	3.80556	21.8338	0.00446914	2.29549	0.706917	0.701726	28.5296	0.587223	58.0377	2.31729	22.7944	1.30362	0.52953	0.859752	67	11	10	25		0.991758	1.19969	0.125435
APC040	1	0	6	M	301.72	471.951	1.5642	346.581	3.29542	4.09989	44.0141	74.2307	30.2166	40.7255	19.6263	10.474	0.913514	1.16824	4.02297	3.35541	0.878378	1.03649		28	5.64286	21.729	0.00423781	0.783559	0.65437	1.02786	44.3582	0.653291	91.9169	5.45035	20.6805	1.59217	0.952075	0.715812	85	8	10	21		0.935411	1.12693	1.89276
APC042	1	0	6	M	362.622	562.937	1.55241	407.992	2.50307	3.93939	22.4782	67.5769	45.0987	66.7401	36.4619	18.4035	0.764189	1.27365	3.88682	2.58243	0.970608	1.1946		31	4.19355	20.4854	0.00416647	1.25499	1.03208	1.03725	27.8105	1.28834				1.66999	0.980163	0.374376	82	12	7	19		1.18706	0.871744	2.07232
APC043	1	0	6	M	261.363	516.709	1.97698	384.777	2.6466	4.03721	25.7695	71.6156	45.8461	64.0303	34.4491	17.6376	0.764189	1.19899	3.96588	2.73615	0.794932	1.17703		29	4.27586	24.2197	0.00495314	1.47499	0.551817	0.702689	40.4661	0.857011	96.2284	4.1892	22.8735	1.06441	0.576975	0.469915	66	16	14			1.38847	0.890377	3.13354
APC044	1	0	6	M	202.125	515.195	2.54889	334.214	3.25589	4.25575	42.7231	81.0741	38.351	47.3053	23.4948	12.8164	0.768581	0.970608	4.19865	3.31588	0.751014	1.00574		31	4.6129	21.6216	0.00459789	1.36227			25.8831			4.26128	18.554				75	17	11
APC047	1	0	6	M	240.085	338.408	1.40953	310.844	3.37528	4.39067	46.8371	87.2967	40.4596	46.4891	23.162	12.6138	0.658784	1.02185	4.36847	3.4491	0.802252	0.963288		32	4.25	17.0405	0.00368205	0.797097					61.395	7.27046	27.3296				83	13	14
APC052	1	9.5	6	M	288.513	689.143	2.38861	408.917	3.43219	4.31458	48.586	83.7628	35.1768	42.0509	20.4643	14.3843	0.737838	0.948649	4.25135	3.55304	0.654392	0.808108		26	4.65385	22.4142	0.00397111	0.315179			55.8655		87.3155	2.4313	26.334				77	21	10	31
APC054	1	9.5	6	M	329.603	435.998	1.3228	430.214	3.56867	4.31055	53.3153	83.5709	30.2556	36.1553	17.1997	13.0107	0.65	0.900338	4.32162	3.65405	0.566554	0.715878		24	4.58333	26.9921	0.00379766	0.724992			90.0803		104.149	2.54753	26.8993				120	20	11	43
APC055	1	9.5	6	M	360.421	702.351	1.9487	453.632	3.262	4.25654	42.9501	81.1106	38.1605	47.0389	23.3629	17.3171	0.781757	1.0848	4.20304	3.40372	0.733446	0.909122		25	4.72	24.02	0.00382654	0.614029			62.972		81.1626	9.48321	27.0694				110	15	10	50
APC056	1	9.5	6	M	293.649	371.427	1.26487	444.029	2.63271	3.69214	26.2653	58.0876	31.8223	55.6995	28.968	14.0776	0.55045	0.975	3.66869	2.72883	0.670495	0.90473		23	4.95652	23.9278	0.0036225	0.137728			29.0606		78.6778	2.77782	20.4199				83	23	9	49
APC057	1	9.5	6	M	269.729	400.337	1.48422	385.136	2.78584	3.56809	29.2212	53.2928	24.0715	45.1794	21.9262	9.26365	0.887162	1.15068	3.53108	2.95135	0.729054	0.865203		24	4.54167	21.9229	0.00401119	0			73.6937		47.8028	3.01745	27.9746				90	12	9	58
APC059	1	9.5	6	M	206.332	500.568	2.42603	404.229	3.15435	4.14802	39.581	76.3077	36.7267	48.1497	23.9603	14.853	0.715878	1.0277	4.09764	3.20608	0.619257	0.786149		26	4.38462	21.3165	0.00381016	0.303331			36.9052		91.337	1.95428	19.0687				105	16	9	58
APC063	1	9.5	6	M	214.403	352.35	1.64339	348.88	3.32519	4.21484	44.9672	79.2538	34.2866	43.2578	21.1065	11.9653	0.752477	1.04234	4.17815	3.3964	0.661712	0.799324		27	4.96296	26.0999	0.00344659	0.553928	1.02199	1.16363	28.0426	0.834814	92.8037	3.2868	18.6151	1.72036	0.827246	0.739776	93	17	15	60		1.90932	1.32883	0.657477
APC064	1	9.5	6	M	201.196	576.879	2.86725	321.249	3.45213	4.33662	49.2224	84.7606	35.5382	41.9113	20.3919	11.4053	0.645608	0.878378	4.30405	3.50034	0.575338	0.759797		25	4.64	25.2177	0.0042217	0.326668	0.585465	0.957305	36.7501	0.798007	94.4746	0.643657	21.7687	2.1375	1.03856	0.621007	102	14	6	68		0.898541	1.77986	0.511643
APC065	1	9.5	6	M	244.487	424.257	1.73529	395.093	3.3105	4.08051	44.476	73.3979	28.9219	39.3992	18.8693	11.4325	0.700193	0.880135	3.94141	3.33608	0.677606	0.811622		26	4.76923	23.3493		0.289287	0.442486	0.366659		0.712387	125.871	3.12638	28.1915	2.35699	1.08417	0.293664	94		18	88		1.3024	1.73427	1.11607
APC067	1	9.5	6	M	251.091	484.426	1.92928	303.328	3.37113	4.16627	46.4787	77.1389	30.6602	39.7259	19.0799	9.28845	0.737838	0.957432	4.11374	3.4286	0.652928	0.723198		27	4.59259	21.6234		0.26961	0.512306	0.913793		0.829689	82.5308	1.21567	32.5977	3.85114	1.1014	0.493846	93			69			1.9982	0.902791
APC069	1	9.5	6	M	185.787	481.489	2.59163	313.707	3.59974	4.2536	54.6049	81.0311	26.4262	32.7802	15.4095	8.29401	0.547523	0.72027	4.20158	3.67748	0.614865	0.714414		24	4.66667	22.7832		0.260344	0.332301	0.912511		0.795833	112.664	0.630819	23.3596	2.95489	0.978382	0.341251						0.809369	1.63078	0.421544
APC070	1	9.5	6	M	254.76	568.807	2.23272	359.397	3.37552	4.05607	46.6234	72.3766	25.7532	35.5754	16.777	9.26986	0.65	0.830068	3.99662	3.43446	0.575338	0.729054		25	4.16	24.3826		0.954836	0.63135	1.24302		0.996412	78.4615	13.7432	19.1895	3.36905	1.04695	0.324063						1.30615	1.30036	1.00753
APC072	1	0	6	F	266.499	454.34	1.70485	393.27	3.41489	4.27648	47.9886	82.0427	34.0542	41.5398	20.1546	13.3987	0.73491	1.02185	4.23964	3.43739	0.600225	0.761261	11.5	29	3.7931	24.5557	0.0057577	1.55603	0.212412	0.674376	20.8373	0.446154	62.9176	21.0413	26.7344	2.03935	2.4592	1.23623	110	11	7	32	720	0.428587	1.11423	1.93272
APC073	1	0	6	F	314.927	611.364	1.94129	414.357	3.31194	4.51674	45.0235	93.3069	48.2834	52.0648	26.7598	20.0594	0.715878	1.11993	4.46655	3.36858	0.671959	0.856419	12	26	4.73077	26.5926	0.00542959	0.992556			24.187		92.922	48.2254	24.2959				108	12	10	48	690
APC074	1	0	6	F	328.135	408.848	1.24598	404.008	3.42586	4.2526	48.3639	80.9778	32.614	40.2848	19.4427	13.1737	0.702703	1.02185	4.21622	3.48423	0.717342	0.854955	11.5	27	4.03704	23.5657	0.00583328	0.959779	0.371681	1.43036	31.2888	0.624594	70.9309	11.6615	25.712	1.19006	1.25423	1.14166	67	17	5	68	720	0.582716	0.896452	1.3865
APC075	1	0	6	F	307.59	564.403	1.83492	357.803	3.14285	4.06792	39.2218	72.8635	33.6417	46.1854	22.7443	12.0333	0.764189	1.05845	3.97905	3.22365	0.658784	0.764189	11.5	25	4.08	22.2815	0.00534194	1.06536	0.465941	1.47022	11.9069	0.573417	61.99	8.20949	27.0277	1.10806	1.36094	1.28161	99	22	7	68	690	0.728797	1.28519	1.34388
APC076	1	0	6	F	263.565	480.756	1.82405	342.349	3.57939	4.25413	53.7146	81.0213	27.3068	33.6773	15.8547	9.34752	0.821284	1.05845	4.2777	3.69797	0.645608	0.729054	12	24	4.29167	19.0633	0.00523818	0.791385	0.261696	1.10652	27.8811	0.333828	49.2774	3.87179	25.9545	0.882901	0.876673	1.46254	93	16	14	50	720	0.476382	1.19503	1.00747
APC077	1	0	6	F	234.214	536.521	2.29073	331.561	3.49389	4.21568	50.667	79.2959	28.6289	36.1171	17.1245	9.49174	0.592905	0.830068	4.22061	3.53986	0.711486	0.825676	10	24	4.29167	18.4776	0.00548204	1.0376			19.9449		31.3683	5.65195	44.5588				88	15	12	57	690
APC078	1	0	6	F	202.956	492.055	2.42444	256.184	3.71941	4.33975	58.9417	84.9333	25.9915	30.6836	14.3117	6.67148	0.755405	0.995495	4.32748	3.73604	0.606081	0.690991	11.5	27	4.25926	19.2484	0.00563226	1.6045	0.330279	0.958093	23.2653	0.329288	120.724	13.7829	30.011	0.976828	1.09897	0.899033	98		14	58	720	0.627167	1.16044	1.0424
APC079	1	0	6	F	248.889	557.066	2.23821	350.004	3.57023	4.33543	53.5036	84.7702	31.2667	37.0286	17.6825	10.9178	0.592905	0.838851	4.3304	3.65405	0.658784	0.702703	12	26	4.19231	25.2809	0.00580349	0.998139	0.375839	0.686441	21.6068	0.326592	81.2884	15.997	33.2553	1.1533	1.39661	1.14211			19	69	690	0.688793	1.13626	1.22196
APC081	1	9.5	6	F	167.883	608.135	3.62238	413.691	3.01062	3.94237	35.4047	67.6917	32.287	47.7106	23.6366	13.3842	0.693919	1.02477	3.91464	3.09482	0.772973	0.857883		23	4.08696	26.9627	0.00506284	0.776974	0.330657	0.488008	23.6545	0.275799	123.803	4.43639	37.7889	1.27685	1.38999	0.556899	142	33	15	67		0.591243	1.47754	0.791209
APC082	1	9.5	6	F																						23.3989		0.228822			6.71213								115	17	13	76
APC083	1	9.5	6	F																						26.7259		0.319331			7.50427								112	19	4	79
APC084	1	9.5	6	F	244.487	463.146	1.89436	343.337	3.34033	4.1129	45.4521	74.7871	29.335	39.2102	18.7807	10.0661	0.764189	0.961824	4.01419	3.38176	0.65	0.803716	12	26	4.34615	23.8535	0.003977	0.348316	0.417986	0.918873	25.2778	0.302521	101.993	14.7605	33.2431	1.0735	1.23173	0.553469	125	34	7	101	720	0.368239	2.08625	1.59091
APC085	1	9.5	6	F	285.577	499.833	1.75026	444.516	3.1045	3.86662	38.2704	64.6415	26.3711	41.0345	19.7653	11.6917	0.641216	0.966216	3.91318	3.21047	0.707095	0.88277	12	23	5.47826	18.7542	0.00399998	0.30385	0.496588	0.988977	22.3633	0.351359	141.408	1.81421	23.3289	1.15365	1.73099	1.17382	126	23	6	77	720	0.371674	2.45285	1.18762
APC086	1	9.5	6	F	185.787	535.054	2.87994	397.832	3.12362	4.01488	38.6912	70.6355	31.9443	45.1735	22.1867	12.7193	0.689527	0.917905	4.01419	3.21926	0.667568	0.917905	12	23	4.86957	24.9523	0.00450047	0.407588	0.376464	1.15027	29.8122	0.347146	130.911	4.33305	30.5556	0.964871	1.29521	1.29073		30		78	720	0.554445	1.34666	1.34096
APC087	1	9.5	6	F																						19.5346		0.357325			11.5237
APC088	1	9.5	6	F	182.852	633.377	3.46388	364.335	2.8911	3.90358	31.9847	66.1539	34.1693	51.5185	25.9006	12.4512	0.740766	1.04527	3.91464	3.01869	0.869595	1.07455	12	24	4.75	23.785	0.00392158	0.196612	0.549688	1.26552	32.8343	0.601818	138.167	29.6829	19.9508	1.04979	1.33519	1.39102					690	0.576134	1.66885	1.25421
APC035	2	0	6	M	296.144	594.049	2.00595	350.094	3.29956	4.14612	44.12	76.2191	32.0991	42.1034	20.4155	11.236	0.751014	1.01014	4.1196	3.37737	0.641216	0.768581		29	4.10345	21.2065	0.00396541	2.28175	0.916226	1.37244	35.7475	0.945693	55.2805	2.12164	21.117				108	2	10	17		1.10816	1.1121
APC037	2	0	6	M	325.201	513.042	1.57762	329.771	3.47083	4.32845	49.968	84.4794	34.5114	40.9457	19.8349	11.3822	0.699775	0.934009	4.32748	3.57207	0.632432	0.778829		30	4.63333	18.7399	0.00417079	0.611954	0.820015	1.45357	20.3169	0.738858	41.6236	1.9967	29.5727	1.2344	1.04002	1.26317	100	12	9	40		1.37969	1.65247	1.48913
APC039	2	0	6	M	300.253	558.535	1.86021	332.193	3.49939	4.33079	50.8586	84.5268	33.6682	39.8313	19.1974	11.1854	0.777365	0.992568	4.30405	3.59696	0.553378	0.715878		28	4.35714	20.8141	0.00431973	1.65319	0.683635	1.12233	22.9462	0.663869	66.6225	2.26319	22.7403	0.779908	0.230394	0.769888	58	6	9	41		0.686709	1.03943	0.0947539
APC041	2	0	6	M	324.467	557.067	1.71687	400.791	2.44264	3.71728	21.1346	58.8407	37.7061	64.0684	34.2857	15.1612	0.813964	1.21802	3.67748	2.51216	0.717342	1.08041		30	4.03333	22.24	0.00453666	1.62375			23.7548		86.479	3.75064	21.9884				76	7	10	40
APC045	2	0	6	M	254.32	569.835	2.24062	346.369	3.01882	3.97965	35.6071	69.1842	33.5771	48.5909	24.1579	11.6369	0.790541	1.15419	3.97576	3.19115	0.688429	0.843243		28	4.92857	17.348	0.00402051	1.69319			46.4903		73.6355	1.45238	26.3749				77	10	8	18
APC046	2	0	6	M	306.123	505.704	1.65196	392.164	2.9947	3.89269	34.914	65.6302	30.7161	46.8006	23.0686	12.045	0.790541	1.16385	3.87365	3.01723	0.702703	0.878378		24	4.83333	21.3611	0.0041903	1.27235	0.907514	1.55305	69.9795	0.843595	73.2492	2.97761	26.6867	1.09673	0.690664	1.30461	95	8	7	65		0.870375	1.2927	0.865502
APC048	2	0	6	M	285.578	579.08	2.02775	346.447	3.44474	4.26473	48.99	81.4812	32.4912	39.8545	19.2219	11.2552	0.781757	1.01453	4.22061	3.51351	0.610473	0.834459		29	4.37931	17.4752		0.382495	0.803943	0.887957	44.0506	0.571753	88.1887	5.17488	26.697	1.07781	0.443344	1.02668	78	11	7			0.831078	1.00002	0.844647
APC049	2	0	6	M	285.578	592.288	2.074	347.958	3.21067	4.13793	41.4127	75.9725	34.5598	45.6168	22.4392	12.0258	0.764189	1.09797	4.12399	3.27635	0.729054	0.931081		29	4.41379	19.418	0.00455224	0.763252	0.794562	0.795408	34.9188	0.483376	101.951	4.44183	37.4425	1.38696	0.702903	0.637306	90	25	4			0.943783	0.967038	0.770857
APC050	2	9.5	6	M	342.811	535.055	1.56079	366.141	3.37372	4.08021	46.5963	73.388	26.7918	36.5278	17.3195	9.81649	0.594369	0.837387	4.11081	3.40518	0.770045	0.96036		29	3.82759	23.7451	0.00388306				25.531		78.6557	3.85567	25.8894				95	12	8	81
APC051	2	9.5	6	M	247.129	703.525	2.84679	399.114	3.55303	4.28815	52.8372	82.6609	29.8237	35.9969	17.1234	11.9008	0.553378	0.8125	4.3348	3.5223	0.614865	0.803716		28	4.78571	25.7719	0.0034823	0.791874			56.0119		85.6718	4.87354	27.4005				96	12	7	70
APC053	2	9.5	6	M	320.064	464.614	1.45163	413.699	3.41312	4.17691	47.9114	77.5719	29.6606	38.2154	18.2811	12.2713	0.752477	0.96036	4.16351	3.44324	0.73491	0.869595		27	4.92593	22.6139		0.353101			91.4532		59.8693	9.01878	30.1251				85	25	18	66
APC058	2	9.5	6	M	162.307	648.053	3.99277	326.195	3.24346	4.14817	42.3254	76.3163	33.9909	44.535	21.8089	11.1342	0.623649	0.917905	4.1152	3.32466	0.654392	0.803716		27	4.07407	22.3427	0.00357126	0.741817			62.6835		94.3116	18.8623	24.6373				77	37	7	65
APC060	2	9.5	6	M	226.144	454.342	2.00908	338.611	3.17975	3.94954	40.3486	67.9543	27.6057	40.6111	19.4874	9.34917	0.786149	1.00135	3.91318	3.17095	0.628041	0.816892		24	4.375	26.7961	0.0036053	0.536616	0.56397	1.04349	65.4672	0.797183	132.381	2.98884	24.92	4.63185	1.39871	0.851349	99	15	8	40		1.24494	0.97607	1.72307
APC061	2	9.5	6	M	154.969	518.912	3.34849	343.967	3.42701	4.24552	48.3654	80.6131	32.2477	40.0046	19.2797	11.0905	0.751014	1.00574	4.23378	3.50473	0.667568	0.799324		27	4.33333		0.00366511		0.544282	1.03789	42.9584	0.928448	95.3958	2.36588	19.4416	5.78613	1.1785	0.394664	97	52	6	42		0.963193	1.05551	2.04284
APC062	2	9.5	6	M	265.326	457.57	1.72456	404.423	3.24574	4.17089	42.405	77.3247	34.9197	45.1478	22.1776	14.1121	0.693919	1.00574	4.14595	3.28953	0.724662	0.913514		26	4.92308	24.4563	0.00365751	0.725126	0.680846	1.14076	42.9896	0.845073	102.284	0.950992	19.9597	3.94654	0.727818	0.346191	98	13	6	30		0.961528	1.30558	0.670711
APC066	2	9.5	6	M	245.221	380.232	1.55057	394.152	3.85482	4.52703	64.1609	93.7723	29.6114	31.5726	14.8476	11.6504	0.658784	0.860811	4.50315	3.91171	0.527027	0.647072		27	4.51852	25.7522	0.00417256	0.295763	0.660632	0.596897	31.1735	0.491073	84.434	1.43996	24.1776	4.46055	0.862576	0.16809	92	16	14	21			1.47677	1.10705
APC068	2	9.5	6	M	248.889	493.963	1.98467	337.85	3.38018	4.07374	46.7967	73.1167	26.32	36.0257	17.0315	8.89225	0.610473	0.768581	4.04054	3.44324	0.645608	0.88277		23	4.91304	24.4745		0.508861	0.543425	0.811961		0.477869	62.4864	1.81873	25.8813	3.50114	1.28045	0.289195		14		19		0.682801	0.916531	0.998132
APC071	2	9.5	6	M	297.317	604.026	2.03159	363.069	3.42079	4.25537	48.1399	81.0714	32.9314	40.6142	19.6109	11.9576	0.562162	0.794932	4.22939	3.50034	0.676351	0.838851		25	4.8	21.2022		0.761319	0.71367	0.934924		0.392573	119.003	4.29835	22.078	4.23325	1.2221	1.16075						0.670489	1.29882	1.10386
APC089	2	0	6	F	162.307	549.729	3.38698	333.64	3.08491	4.01316	37.4867	70.5726	33.0859	46.8973	23.1339	11.0393	0.676351	0.931081	4.0054	3.06554	0.663176	0.975		23	4.26087	19.4867	0.00420613	1.85564	0.218981	1.03374	23.8583	0.439554	73.5297	15.4908	25.1584	1.29015	1.35354	1.95823	138	19	20	25		0.477096	0.895821	0.915677
APC090	2	0	6	F	206.332	505.704	2.45092	309.469	3.66805	4.47745	56.9467	91.4294	34.4828	37.7094	18.0762	10.6743	0.610473	0.781757	4.40946	3.71554	0.566554	0.711486		26	5.11538	22.413	0.00444248	1.38908	0.483201	1.01533	25.9651	0.648724	90.9356	4.99132	22.8544	0.869041	1.0199	1.8866	112	15	20	13		0.810065	0.86972	1.06937
APC091	2	0	6	F	212.936	507.905	2.38525	353.53	3.25921	4.02093	42.8584	70.9174	28.059	39.583	18.9472	9.92999	0.772973	0.957432	3.99662	3.32027	0.610473	0.816892		28	4.03571	24.2887	0.00568199	1.05404	0.515931	0.701231	19.4996	0.566109	67.2095	3.04115	29.2656	0.807156	0.721947	0.789602	80	15	8	70		0.829903	0.797017	1.4943
APC092	2	0	6	F	301.72	546.794	1.81226	410.384	3.55898	4.27196	52.9742	81.826	28.8518	35.2567	16.6889	11.8381	0.685135	0.895946	4.16791	3.60135	0.676351	0.821284	12	27	4.33333	22.9326	0.00552616	1.76136	0.362998	0.760126	21.332	0.419152	55.8238	9.13166	29.6264	0.987832	0.7674	1.03387	81	12	14	40	720	0.671291	0.798762	1.869
APC093	2	0	6	F	191.657	419.121	2.18683	345.092	3.54722	4.21756	52.5557	79.4053	26.8496	33.7394	15.8776	9.27808	0.588514	0.777365	4.21622	3.52669	0.575338	0.799324	12	25	4.44	20.9625	0.00521308	0.795582	0.605263	0.889079	21.2155	0.413235	101.24	2.98077	32.029	1.41063	0.871802	1.61418	113	14	17	41	720	1.15941	0.985344	1.28091
APC094	2	0	6	F	224.676	425.724	1.89484	344.11	3.59114	4.39978	54.1187	87.7371	33.6184	38.209	18.3531	11.5727	0.689527	0.948649	4.42263	3.6321	0.619257	0.764189	12	31	3.67742	21.8253	0.00528039	1.16144	0.625558	1.06611	39.3523	0.471319	66.5216	6.64128	34.8708	1.10825	1.18515	1.39979	87	17	15	60	690	1.28018	1.1131	1.17592
APC095	2	0	6	F	193.858	558.534	2.88115	343.749	3.17999	3.99352	40.4709	69.8587	29.3878	42.2098	20.4036	10.0935	0.764189	0.878378	3.91757	3.27635	0.794932	0.913514	12	27	3.7037	20.5011	0.00597116	1.18277			15.3246		54.9878	3.89365	21.0429				105	16	8	58	720
APC096	2	0	6	F	191.657	542.391	2.83001	349.215	3.15168	3.96389	39.4926	68.5255	29.0329	42.3646	20.4896	10.1374	0.8125	1.03649	3.93953	3.13142	0.689527	0.887162	12	25	4.12	20.0785	0.00587838	1.16847			40.8966		64.719	2.05629	18.6062				95	20	10	61	720
APC097	2	0	6	F	215.87	469.016	2.17267	331.151	3.29915	4.09663	44.1537	74.1421	29.9884	40.4449	19.4656	9.87112	0.74223	0.895946	4.04493	3.36858	0.597297	0.707095	11.5	24	4.08333	20.6703	0.00575529	0.376115					66.616	4.07055	30.0843				107	17	9		720
APC098	2	0	6	F	198.994	558.534	2.80679	377.883	3.42644	4.17928	48.3732	77.7029	29.3297	37.7459	18.0138	11.0863	0.663176	0.944257	4.10642	3.39054	0.623649	0.794932	12	24	4.29167	26.9082		1.05141					41.5927	25.3614	27.6496					24			690
APC099	2	9.5	6	F	183.585	686.941	3.74181	370.439	3.28218	4.08147	43.5893	73.444	29.8547	40.6477	19.5829	11.0566	0.638288	0.857883	3.99077	3.36712	0.708559	0.849099		23	4.56522	26.6612		0.707995	0.44511	1.01034	33.9837	0.52013	68.1731	7.9828	27.1716	0.64965	0.690885	1.32464	117	18	19	80		1.22379	0.908152	0.890439
APC100	2	9.5	6	F	165.241	463.146	2.80284	377.008	3.29233	3.94821	43.9263	67.9498	24.0235	35.3103	16.6009	9.06567	0.654392	0.966216	3.97466	3.32466	0.746622	0.830068		22	4.68182	27.1781	0.00500872	0.196362	0.443896	0.990095	30.7634	0.510682	135.047	8.1506	18.4401	1.18419	0.980509	1.89913	94	13	10	77		1.14153	1.11504	0.965559
APC101	2	9.5	6	F	256.227	552.664	2.15693	350.983	3.3527	4.20361	45.8633	78.7411	32.8779	41.7527	20.242	11.5376	0.663176	0.922297	4.08885	3.40372	0.689527	0.777365		23	4.3913	26.9723	0.00529054	0.350623			41.9579		94.8121	5.88251	27.1128				93	19	9	44
APC102	2	9.5	6	F	189.162	553.105	2.92397	371.74	3.23197	4.08456	41.9712	73.5827	31.6115	42.9707	20.876	11.7512	0.619257	0.843243	4.09764	3.55743	0.592905	0.632432		23	4.52174	24.207	0.00515385	0.752846	0.50693	0.579097	47.3714	0.494003	99.2582	28.2996	21.477	0.927496	0.812777	1.09752	103	26	13	40		1.07355	1.55022	1.95512
APC103	2	9.5	6	F	108.449	626.48	5.77672	296.907	3.12418	3.9727	38.6507	68.8927	30.242	43.8976	21.3589	8.97884	0.676351	0.873986	3.91318	3.1402	0.702703	0.922297	12	22	4.77273	26.8106	0.00501806	0.213032	0.479026	0.530891	48.9263	0.514804	85.9954	21.7781	29.1439	0.667295	0.52371	0.445798	113	25	10	71	660	1.32798	0.772246	1.35373
APC104	2	9.5	6	F	153.942	498.072	3.23546	375.985	3.39234	4.23479	47.206	80.1376	32.9316	41.1177	19.8993	12.381	0.676351	1.05845	4.25135	3.47399	0.658784	0.764189	12	25	4.36	30.263	0.00581197	0.349787			47.0814		105.22	46.8592	34.1311				120	22	11	67	720
APC106	2	9.5	6	F	418.387	612.832	1.46475	411.087	3.10707	3.98522	38.1385	69.3879	31.2494	45.0346	22.035	12.8442	0.671959	0.961824	4.01419	3.22804	0.676351	0.873986	12.5	23	4.52174	28.416	0.00527627	0.318117			30.2211		104.098	16.2063	20.1791				97	24	9	74	720
APC107	2	9.5	6	F	190.189	520.379	2.73611	342.991	2.6083	3.54158	24.9076	52.3968	27.4893	52.5973	26.3864	9.43708	0.813964	1.07748	3.56036	2.70248	0.913514	1.07162	12	26	4	27.9664	0.0051743	0.478322	0.508585	0.829585	51.6588	0.550286		11.74	22.9741	0.919105	0.71106	1.35011	95		5	55	690	1.39091	1.6406	1.13559
APC109	2	9.5	6	F	231.28	592.287	2.56091	426.777	3.09228	3.9995	37.7022	70.0289	32.3267	46.1004	22.6679	13.8242	0.584122	0.816892	3.97905	3.14899	0.614865	0.891554	12	25	3.92	27.7769	0.00516156	0.759821	0.48911	0.713952		0.522518	86.1202	33.939	24.7287	0.741969	0.563048	1.50087			6	52	720	1.44002	1.06188	2.07646

## Sheet: Dictionary
	SID	Subject identification number
	Bodyweight	in grams
	CO	Cardiac output (ml/min)
	Dd	Diameter in diastole (mm)
	Ds	Diameter in systole (mm)
	ECG_HR	Heart rate in ECG (bpm)
	EF	Ejection fraction (%)
	FS	Fractional shortening (%)
	Genotype	1=wild-type, 2=APCHi
	Heart_actin	Left ventricular α-SMC actin / GAPDH
	Heart_Capilldens	Cardiac capillary density (# capillaries per μm2)
	Heart_CD2	Left ventricular CD2 protein / GAPDH
	Heart_CD45	Left ventricular CD45 protein / GAPDH
	Heart_CD45cells	Number of CD45 positive cells per heart area (#/mm2)
	Heart_Coll	Percent heart tissue area that is collagen (%)
	Heart_Mastcells	Number of mast cells per heart area (#/mm2)
	Heart_MCT	Left ventricular mast cell tryptase protein / GAPDH
	Heart_TLR4	Left ventricular TLR4 protein / GAPDH
	HR	Heart rate (bpm)
	HR_EKG	Heart rate measured with EKG (Hz)
	HW_BW	Heart weight/bodyweight (mg/g)
	Int_actin	Small intestine α-SMC actin / GAPDH
	Int_CD2	Small intestine CD2 protein / GAPDH
	Int_CD45	Small intestine CD45 protein / GAPDH
	Int_Coll	Percent small intestine tissue area that is collagen (%)
	Int_Mastcells	Mast cells in small intestine (#/mm2)
	Int_MCT	Small intestine mast cell tryptase protein / GAPDH
	Int_MPO	MPO positive cells in small intestine (#/mm2)
	LVAWd	Left ventricular arterioral wall thickness in diastole (mm)
	LVAWs	Left ventricular arterioral wall thickness in systole (mm)
	LVIDd	Left ventricular inner diameter in diastole (mm)
	LVIDs	Left ventricular inner diameter in systole (mm)
	LVPWd	Left ventricular posterior wall thickness in diastole (mm)
	LVPWs	Left ventricular posterior wall thickness in systole (mm)
	MVA	Mitral valve A velocity
	MVE	Mitral valve E velocity
	MVEA	E velocity/A velocity
	Radiation Dose	in Gy
	Sex	M=male, F=female
	Skin_Thick	Skin epidermal thickness (μm)
	Skin_Coll	Skin collagen deposition (% tissue area)
	Skin_4HNE	Skin area positive for 4-hydroxynonenal
	Skin_3NT	Number of 3-nitrotyrosine positive cells (in 500 mm2)
	SV	Stroke volume (μl)
	Time	Time after irradiation (months)
	Vd	Volume in diastole (mm3)
	Vs	Volume in systole (mm3)
